# Supplementary material for: Relative configuration of micrograms of natural compounds using proton residual chemical shift anisotropy
Source: Nat Commun. 2020 Sep 1;11:4372. doi: 10.1038/s41467-020-18093-5 (PMC7463026; doi:10.1038/s41467-020-18093-5)
Supplement: Supplementary file 3 — Supplementary Data 1 [file 41467_2020_18093_MOESM3_ESM.zip]

Archive with 1 entries (1 files):
- 225386_2_data_set_4790222_qdyrnz (3).docx
