# Supplementary material for: Relative configuration of micrograms of natural compounds using proton residual chemical shift anisotropy
Source: Nat Commun. 2020 Sep 1;11:4372. doi: 10.1038/s41467-020-18093-5 (PMC7463026; doi:10.1038/s41467-020-18093-5)
Supplement: Supplementary file 4 — Source Data [file 41467_2020_18093_MOESM4_ESM.xlsx]

## Sheet: PMMA-d8 computation
Chemical	MW	Density	CAS	Moles		moles monomer + moles solvent			B
Methyl methacrylate-d3	108.17	1.011	35233-69-3	0.00654248		0.0106223			9e-05
Ethylene glycol dimethacrylate	198.22	1.051	97-90-5	9.56096e-07
acetone-d6	64.12	0.872	666-52-4	0.00407985
AIBN	164.21	-	78-67-1
Monomer concentration (v/v) / crosslinker ( % molar)	70	0.009			Stock solution A (AIBN/MeOH-d4)
					This solution has a concentration of 3 % w/v of AIBN in methanol-d4
					mass of AIBN (mg)	5.52
					Concentration (w/v)	3
			% molar EGDMA		Volume metanol-d4 (µL)	184
Recipe for a volume of	1	mL	0.009
Volume MMA-d8 (µL)	700				Stock solution B (EGDMA/Acetone-d6)
Volume acetone-d6 (µL)	300				This solution has a concentration of 1.538 % v/v of EGDMA in acetone-d6
Stock solution A (µL)	10
Stock solution B (µL)	11.7244				Volume of EGDMA (µL)	25
					Concentration (w/v)	1.538
					Volume acetone-d6 (µL)	1600.49
Note: We found that the recipe which gives the best results is 70/0.009, with a monomer to radical iniciator molar ratio of 3581. For the 3 stretching device (2.2/1.8 mm) the gel was prepared in a 2 mm glass tube
					Monomer to radical iniciator molar ratio
					Moles Methyl methacrylate-d3		0.00654248
					Moles AIBN		1.82693e-06
					Moles MMA/ Moles AIBN		3581.14

## Sheet: Strychnine-assignment
Proton number	DFT Numbering	δ H exp (ppm)	σcalc (GIAO/B3LYP) (ppm)b	σcalc (CSGT/PBE0) (ppm)b
4	29	8.055	23.381	23.223
3	28	7.228	24.341	23.907
1	26	7.162	24.349	23.847
2	27	7.075	24.551	24.013
22	37	5.958	25.678	25.056
13	34	1.265	30.789	30.165
15a	41	1.473	30.473	29.92
17b	44	1.904	30.046	29.384
17a	45	1.904	29.975	29.384
15b	42	2.352	29.508	28.957
12	33	4.264	27.541	26.991
8	30	3.851	27.887	27.416
16	43	4.033	27.765	27.311
20b	39	2.802	29.222	28.614
23b	36	4.133	27.624	27.206
23a	35	4.039	27.526	27.105
11b	32	2.638	29.155	28.788
11a	31	3.104	28.782	28.378
14	40	3.152	28.654	28.119
18b	47	2.896	28.874	28.378
18a	46	3.31	28.674	28.228
20a	38	3.752	27.921	27.552
a Numbering of the different 1H nuclei of strychnine in DFT files. b The calculated chemical shifts were not referenced. Experiments were measured in an 800 MHz Bruker spectrometer in CDCl3.

## Sheet: Strychnine-Liquid-Crystal
																Q		QCSA
		Configuration	GDO	0.19*GDO	Experimental error	σ1H RCSA (ppm)		Q			Configuration	Q	QCSA	Stand. Desv. (Q)	Stand. Desv. (QCSA)	Max	Min	Max	Min
1	7R,8S,12S,13R,14R,16S-strychnine	RSSRRS	0.003845	0.00073055	0.000285463	0.000784342	6.15192e-07	0.343		1	7R,8S,12S,13R,14R,16S	0.348	0.441	0.022	0.03	0.411	0.294	0.537	0.344
2	7R,8S,12R,13S,14R,16S-strychnine	RSRSRS	0.002263	0.00042997	0.000285463	0.000516104	2.66363e-07	0.659		2	7R,8S,12R,13S,14R,16S	0.659	0.728	0.01	0.01
3	7R,8S,12R,13S,14S,16S-strychnine	RSRSSS	0.002339	0.00044441	0.000285463	0.000528194	2.78989e-07	0.687		3	7R,8S,12R,13S,14S,16S	0.687	0.561	0.011	0.011
4	7R,8S,12R,13R,14R,16S-strychnine	RSRRRS	0.003707	0.00070433	0.000285463	0.00075998	5.7757e-07	0.459		4	7R,8S,12R,13R,14R,16S	0.461	0.427	0.021	0.02
5	7R,8S,12S,13S,14R,16S-strychnine	RSSSRS	0.003912	0.00074328	0.000285463	0.000796212	6.33954e-07	0.41		5	7R,8S,12S,13S,14R,16S	0.413	0.419	0.021	0.023	0.344	0.479	0.488	0.346
6	7R,8S,12R,13R,14S,16S-strychnine	RSRRSS	0.001982	0.00037658	0.000285463	0.000472548	2.23302e-07	0.741		6	7R,8S,12R,13R,14S,16S	0.741	0.59	0.01	0.011
7	7R,8S,12S,13S,14S,16S-strychnine	RSSSSS	0.002747	0.00052193	0.000285463	0.000594895	3.539e-07	0.671		7	7R,8S,12S,13S,14S,16S	0.672	0.569	0.013	0.014
8	7R,8S,12S,13R,14S,16S-strychnine	RSSRSS	0.00424	0.0008056	0.000285463	0.000854681	7.3048e-07	0.663		8	7R,8S,12S,13R,14S,16S	0.664	0.561	0.02	0.021
9	7S,8S,12R,13S,14S,16R-strychnine	SSRSSR	0.003893	0.00073967	0.000285463	0.000792843	6.28601e-07	0.555		9	7S,8S,12R,13S,14S,16R	0.559	0.536	0.019	0.02
10	7S,8S,12S,13S,14S,16R-strychnine	SSSSSR	0.003199	0.00060781	0.000285463	0.000671507	4.50922e-07	0.571		10	7S,8S,12S,13S,14S,16R	0.574	0.532	0.017	0.017
11	7S,8S,12R,13R,14S,16R-strychnine	SSRRSR	0.002779	0.00052801	0.000285463	0.000600236	3.60284e-07	0.723		11	7S,8S,12R,13R,14S,16R	0.723	0.709	0.012	0.011
12	7S,8S,12S,13R,14S,16R-strychnine	SSSRSR	0.00365	0.0006935	0.000285463	0.000749954	5.62431e-07	0.522		12	7S,8S,12S,13R,14S,16R	0.525	0.441	0.018	0.017
13	7R,8S,12R,13S,14S,16R-strychnine	RSRSSR	0.002826	0.00053694	0.000285463	0.000608107	3.69794e-07	0.716		13	7R,8S,12R,13S,14S,16R	0.716	0.625	0.013	0.014
	Configuration	Q	StdDev (Q)	Max	Min
	7R,8S,12S,13R,14R,16S	0.348	0.022	0.411	0.294
	7R,8S,12S,13S,14R,16S	0.413	0.021	0.479	0.344
	Configuration	Qcsa	StdDev (Q)	Max	Min
	7R,8S,12S,13R,14R,16S	0.441	0.03	0.537	0.344
	7R,8S,12S,13S,14R,16S	0.419	0.023	0.346	0.488

## Sheet: Strychnine-8mg sample
									Configuration		Q	QCSA	StdDev (Q)	StdDev (QCSA)
									1	RSSRRS	0.254	0.257	0.006	0.007
									2	RSRSRS	0.354	0.443	0.006	0.009
									3	RSRSSS	0.38	0.361	0.009	0.011
									4	RSRRRS	0.256	0.275	0.006	0.007
									5	RSSSRS	0.362	0.368	0.006	0.007
									6	RSRRSS	0.357	0.306	0.009	0.011
									7	RSSSSS	0.365	0.355	0.009	0.012
									8	RSSRSS	0.367	0.343	0.009	0.012
									9	SSRSSR	0.406	0.386	0.009	0.01
									10	SSSSSR	0.413	0.404	0.006	0.007
									11	SSRRSR	0.422	0.469	0.009	0.01
									12	SSSRSR	0.42	0.375	0.009	0.011
									13	RSRSSR	0.457	0.439	0.009	0.01

## Sheet: Strychnine-10ug sample
															Q		QCSA					Configuration	Q	QCSA	S(Q)	S(QCSA)		File	Desv. Stand (ppm)	Q	S	Max	Min	Qcsa	S	Max	Min
	Configuration	GDO	0.19*GDO	Experimental error	σ1H RCSA (ppm)		Q			Configuration	Q	QCSA	Stand. Desv. (Q)	Stand. Desv. (QCSA)	Max	Min	Max	Min		1	7R,8S,12S,13R,14R,16S	RSSRRS	0.421	0.455	0.035	0.056		7R,8S,12S,13R,14R,16S-strychnine	0.0005	0.425	0.035	0.31	0.516	0.455	0.056	0.651	0.296
1	7R,8S,12S,13R,14R,16S-strychnine	0.002619	0.00049761	0.000216944	0.000542845	2.9468e-07	0.421		1	7R,8S,12S,13R,14R,16S	0.348	0.441	0.022	0.03	0.411	0.294	0.537	0.344		2	7R,8S,12R,13S,14R,16S	RSRSRS	0.781	0.828	0.019	0.017		7R,8S,12R,13S,14R,16S-strychnine	0.0004	0.781	0.019	0.837	0.719	0.828	0.017	0.875	0.789
2	7R,8S,12R,13S,14R,16S-strychnine	0.001522	0.00028918	0.000216944	0.00036151	1.3069e-07	0.781		2	7R,8S,12R,13S,14R,16S	0.659	0.728	0.01	0.01						3	7R,8S,12R,13S,14S,16S	RSRSSS	0.743	0.661	0.026	0.031		7R,8S,12R,13S,14S,16S-strychnine	0.0005	0.743	0.026	0.801	0.651	0.661	0.031	0.772	0.564
3	7R,8S,12R,13S,14S,16S-strychnine	0.002556	0.00048564	0.000216944	0.000531894	2.82911e-07	0.743		3	7R,8S,12R,13S,14S,16S	0.687	0.561	0.011	0.011						4	7R,8S,12R,13R,14R,16S	RSRRRS	0.647	0.578	0.024	0.026		7R,8S,12R,13R,14R,16S-strychnine	0.0004	0.648	0.024	0.723	0.577	0.578	0.026	0.65	0.492
4	7R,8S,12R,13R,14R,16S-strychnine	0.001593	0.00030267	0.000216944	0.000372389	1.38674e-07	0.647		4	7R,8S,12R,13R,14R,16S	0.461	0.427	0.021	0.02						5	7R,8S,12S,13S,14R,16S	RSSSRS	0.666	0.676	0.022	0.021		7R,8S,12S,13S,14R,16S-strychnine	0.0004	0.667	0.022	0.735	0.577	0.676	0.021	0.74	0.608
5	7R,8S,12S,13S,14R,16S-strychnine	0.00172	0.0003268	0.000216944	0.000392253	1.53863e-07	0.666		5	7R,8S,12S,13S,14R,16S	0.413	0.419	0.021	0.023	0.344	0.479	0.488	0.346		6	7R,8S,12R,13R,14S,16S	RSRRSS	0.759	0.743	0.015	0.016		7R,8S,12R,13R,14S,16S-strychnine	0.0003	0.759	0.015	0.799	0.71	0.743	0.016	0.788	0.7
6	7R,8S,12R,13R,14S,16S-strychnine	0.001274	0.00024206	0.000216944	0.00032505	1.05658e-07	0.759		6	7R,8S,12R,13R,14S,16S	0.741	0.59	0.01	0.011						7	7R,8S,12S,13S,14S,16S	RSSSSS	0.69	0.62	0.032	0.038		7R,8S,12S,13S,14S,16S-strychnine	0.0006	0.689	0.032	0.782	0.579	0.62	0.038	0.758	0.51
7	7R,8S,12S,13S,14S,16S-strychnine	0.002805	0.00053295	0.000216944	0.000575413	3.311e-07	0.69		7	7R,8S,12S,13S,14S,16S	0.672	0.569	0.013	0.014						8	7R,8S,12S,13R,14S,16S	RSSRSS	0.564	0.519	0.026	0.027		7R,8S,12S,13R,14S,16S-strychnine	0.0004	0.564	0.026	0.631	0.475	0.519	0.027	0.598	0.429
8	7R,8S,12S,13R,14S,16S-strychnine	0.001752	0.00033288	0.000216944	0.000397333	1.57874e-07	0.564		8	7R,8S,12S,13R,14S,16S	0.664	0.561	0.02	0.021						9	7S,8S,12R,13S,14S,16R	SSRSSR	0.746	0.743	0.021	0.024		7S,8S,12R,13S,14S,16R-strychnine	0.0004	0.746	0.021	0.803	0.685	0.743	0.024	0.797	0.68
9	7S,8S,12R,13S,14S,16R-strychnine	0.001511	0.00028709	0.000216944	0.00035984	1.29485e-07	0.746		9	7S,8S,12R,13S,14S,16R	0.559	0.536	0.019	0.02						10	7S,8S,12S,13S,14S,16R	SSSSSR	0.849	0.846	0.013	0.016		7S,8S,12S,13S,14S,16R-strychnine	0.0003	0.849	0.013	0.885	0.81	0.846	0.016	0.887	0.801
10	7S,8S,12S,13S,14S,16R-strychnine	0.001279	0.00024301	0.000216944	0.000325758	1.06118e-07	0.849		10	7S,8S,12S,13S,14S,16R	0.574	0.532	0.017	0.017						11	7S,8S,12R,13R,14S,16R	SSRRSR	0.722	0.629	0.02	0.024		7S,8S,12R,13R,14S,16R-strychnine	0.0004	0.72	0.02	0.77	0.671	0.629	0.024	0.691	0.565
11	7S,8S,12R,13R,14S,16R-strychnine	0.001974	0.00037506	0.000216944	0.000433283	1.87735e-07	0.722		11	7S,8S,12R,13R,14S,16R	0.723	0.709	0.012	0.011						12	7S,8S,12S,13R,14S,16R	SSSRSR	0.731	0.726	0.017	0.017		7S,8S,12S,13R,14S,16R-strychnine	0.0003	0.731	0.017	0.785	0.683	0.726	0.017	0.771	0.686
12	7S,8S,12S,13R,14S,16R-strychnine	0.0009455	0.000179645	0.000216944	0.000281668	7.93368e-08	0.731		12	7S,8S,12S,13R,14S,16R	0.525	0.441	0.018	0.017						13	7R,8S,12R,13S,14S,16R	RSRSSR	0.629	0.636	0.017	0.018		7R,8S,12R,13S,14S,16R-strychnine	0.0003	0.628	0.017	0.67	0.577	0.636	0.018	0.697	0.58
13	7R,8S,12R,13S,14S,16R-strychnine	0.00105	0.0001995	0.000216944	0.000294728	8.68648e-08	0.629		13	7R,8S,12R,13S,14S,16R	0.716	0.625	0.013	0.014
	Configuration	Q	StdDev (Q)	Max	Min
	7R,8S,12S,13R,14R,16S	0.455	0.056	0.651	0.296
	7R,8S,12S,13R,14S,16S	0.519	0.027	0.598	0.429
	Configuration	Q	StdDev (Q)	Max	Min
	7R,8S,12S,13R,14R,16S	0.425	0.035	0.516	0.31
	7R,8S,12S,13R,14S,16S	0.564	0.026	0.631	0.475

## Sheet: Strychnine-80ug sample
		Series 1		Series 2						Series 1		Series 2
Configuration		QB3LYP±σ*		QPBE0±σ**				Configuration		QCSA/B3LYP±σ*		QCSA/PBE0±σ**
1	RSSRRS	0.208	0.015	0.213	0.015			1	RSSRRS	0.231	0.022	0.223	0.02
2	RSRSRS	0.479	0.014	0.483	0.014			2	RSRSRS	0.51	0.014	0.516	0.015
3	RSRSSS	0.597	0.013	0.592	0.013			3	RSRSSS	0.581	0.013	0.572	0.013
4	RSRRRS	0.271	0.015	0.274	0.015			4	RSRRRS	0.305	0.02	0.302	0.02
5	RSSSRS	0.352	0.015	0.35	0.015			5	RSSSRS	0.329	0.017	0.323	0.016
6	RSRRSS	0.496	0.014	0.503	0.014			6	RSRRSS	0.536	0.016	0.54	0.016
7	RSSSSS	0.542	0.013	0.534	0.014			7	RSSSSS	0.53	0.015	0.524	0.016
8	RSSRSS	0.553	0.013	0.567	0.013			8	RSSRSS	0.579	0.019	0.58	0.018
9	SSRSSR	0.359	0.015	0.356	0.015			9	SSRSSR	0.375	0.018	0.384	0.018
10	SSSSSR	0.333	0.015	0.32	0.015			10	SSSSSR	0.35	0.017	0.344	0.018
11	SSRRSR	0.527	0.013	0.532	0.013			11	SSRRSR	0.483	0.013	0.493	0.013
12	SSSRSR	0.411	0.015	0.401	0.015			12	SSSRSR	0.375	0.016	0.366	0.016
13	RSRSSR	0.622	0.012	0.62	0.013			13	RSRSSR	0.564	0.013	0.554	0.013
*CSA computed at GIAO/B3LYP/6-311+G(2d,p)/ IEFPCM. **CSA computed at CSGT/PBE0/cc-PVTZ /COSMO. Solvent parameters used in the calculations were for chloroform								*CSA computed at GIAO/B3LYP/6-311+G(2d,p)/IEFPCM. **CSA computed at CSGT/PBE0/cc-PVTZ/COSMO. Solvent parameters used in the calculations were for chloroform.

## Sheet: Retrorsine
											Desviation standard
	RRRS-Retrorsine	RRRR-Retrorsine	RRSR-Retrorsine	RRSS-Retrorsine	RSRR-Retrorsine	RSRS-Retrorsine	RSSR-Retrorsine	RSSS-Retrorsine			RRRS-Retrorsine	RRRR-Retrorsine	RRSR-Retrorsine	RRSS-Retrorsine	RSRR-Retrorsine	RSRS-Retrorsine	RSSR-Retrorsine	RSSS-Retrorsine
Q	0.28	0.383	0.606	0.347	0.585	0.629	0.596	0.591		Q	0.021	0.018	0.008	0.019	0.017	0.016	0.016	0.046
Q(CSA)	0.251	0.343	0.594	0.297	0.624	0.571	0.631	0.695		Q(CSA)	0.02	0.019	0.011	0.02	0.018	0.021	0.022	0.056
						Configurations	Q	QCSA	StdDev(Q)	StdDev(QCSA)
					1	2R,3R,10R,11R	0.383	0.343	0.018	0.019
					2	2R,3R,10R,11S	0.28	0.251	0.021	0.02
					3	2R,3R,10S,11R	0.606	0.594	0.008	0.011
					4	2R,3R,10S,11S	0.347	0.297	0.019	0.02
					5	2R,3S,10R,11R	0.585	0.624	0.017	0.018
					6	2R,3S,10R,11S	0.629	0.571	0.016	0.021
					7	2R,3S,10S,11R	0.596	0.631	0.016	0.021
					8	2R,3S,10S,11S	0.591	0.695	0.046	0.056

## Sheet: Estrone
Configuration	Q	QCSA	Desv Q	Desv CSA		Parameter	Estrone	13-epi-estrone		Parameter	Estrone	13-epi-estrone			Funtional/basis set	Estrone	18-epi-estrone
Estrone	0.211	0.163	0.017	0.022		Media	0.188	0.482		Media	0.212	0.453			MPW1PW91/6-311+g(2d,p) iefpcm = DMSO	0.214	0.443
Epi-estrone	0.446	0.53	0.016	0.026		Stand. Dev	0.022	0.026		Stand. Dev	0.017	0.026			B3LYP/6-311+g(2d,p) iefpcm = DMSO	0.206	0.443
						Max	0.3	0.56		Max	0.277	0.538			B3LYP/6-311+g(2d,p) iefpcm = CHCl3	0.205	0.443
						Min	0.122	0.404		Min	0.159	0.392			MPW1PW91/6-31+g(2d,p) iefpcm = DMSO	0.193	0.439
															B3LYP/6-311+g(2d,p) iefpcm = MeOH	0.219	0.443
															MPW1PW91/3-21g iefpcm = DMSO	0.21	0.45
															MP2/6-311g+(2d,p) iefpcm = CHCl3	0.185	0.456
Error analysis
	GDO	SNE	GDO*SNE	Error of experimental 1H (ppm)		1H estrone desv estand (ppm)	1H estrone desv estand (Hz)
Estrone	0.001458	0.19	0.00027702	0.0002	1.1674e-07	0.000341672	0.273338
Epi-estrone	0.001377	0.19	0.00026163	0.0002	1.0845e-07	0.000329318	0.263454
Structure	GDO	1H estrone desv estand (Hz)
Estrone	0.001458	0.273338
Epi-estrone	0.001377	0.263454

## Sheet: Santonin 40 micrograms
				Me
Annotation	DFT	1H exp (ppm)	1H calc (abs)	Ha	Hb	Hc		Configuration	Configuration	GDO	Estrutural NOISE (ppm)	Error experimental (ppm)	desv. Rcsa (ppm)	Error
H6	21	6.6374	24.7524					S1	5aS,9bS,3aS,3S	0.002583	0.19	7e-05	0.00049077	0.000495737	2.45755e-07
H7	20	6.1594	25.3824					S2	5aS,9bR,3aS,3S	0.001589	0.19	7e-05	0.00030191	0.000309919	9.60496e-08
H9b	22	4.7443	26.8923					S3	5aR,9bR,3aS,3S	0.003214	0.19	7e-05	0.00061066	0.000614659	3.77806e-07
H3	27	2.3681	29.3875					S4	5aR,9bS,3aS,3S	0.001183	0.19	7e-05	0.00022477	0.000235418	5.54216e-08
Me-C9	31, 32, 33	2.042	29.6334	29.1823	30.3348	29.383		S5	5aS,9bS,3aR,3S	0.001918	0.19	7e-05	0.00036442	0.000371082	1.37702e-07
H4a	24	1.9601	29.8436					S6	5aS,9bR,3aR,3S	0.003453	0.19	7e-05	0.00065607	0.000659794	4.35328e-07
H5a	25	1.4414	30.3448					S7	5aR,9bS,3aR,3S	0.0006705	0.19	7e-05	0.000127395	0.00014536	2.11295e-08
H3a	17	1.7449	30.0521					S8	5aR,9bR,3aR,3S	0.002851	0.19	7e-05	0.00054169	0.000546194	2.98328e-07
H4b	23	1.6399	30.1598
H5b	26	1.8421	29.9014						DGO	Value computed from the 1H RCSA, no error included
Me-C5a	28, 29, 30	1.2591	30.6186	30.0364	30.7248	31.0947			Error (ppm)	Structural noise
Me-C3	34, 35, 36	1.1955	30.661	30.2027	30.6142	31.1661
								Configuration	Configuration	Configuration	Q	QCSA		Desv Q	Desv QCSA
								S1	5aS,9bS,3aS,3S	SSSS	0.262	0.241		0.044	0.049
								S2	5aS,9bR,3aS,3S	SRSS	0.608	0.641		0.023	0.032
								S3	5aR,9bR,3aS,3S	RRSS	0.512	0.588		0.049	0.049
								S4	5aR,9bS,3aS,3S	RSSS	0.803	0.959		0.012	0.029
								S5	5aS,9bS,3aR,3S	SSRS	0.499	0.52		0.035	0.033
								S6	5aS,9bR,3aR,3S	SRRS	0.721	0.757		0.047	0.047
								S7	5aR,9bS,3aR,3S	RSRS	0.924	0.982		0.004	0.009
								S8	5aR,9bR,3aR,3S	RRRS	0.474	0.449		0.041	0.061
Parameter	SSSS-santonin	RRRS-santonin		Parameter	SSSS-santonin	RRRS-santonin
Media	0.262	0.474		Media	0.241	0.449
Stand. Dev	0.044	0.041		Stand. Dev	0.049	0.061
Max	0.391	0.604		Max	0.388	0.632
Min	0.144	0.352		Min	0.094	0.266

## Sheet: Brucine 45 micrograms
	Configuration	Configuration	Q	Qcsa	Q desv standard	Qcsa desv standard
1	7R,8S,12S,13R,14R,16S-Brucine	RSSRRS	0.157	0.136	0.028	0.025
2	7R,8S,12R,13S,14R,16S-Brucine	RSRSRS	0.383	0.4	0.043	0.035
3	7R,8S,12S,13S,14R,16S-Brucine	RSSSRS	0.205	0.325	0.03	0.054
4	7R,8S,12R,13R,14R,16S-Brucine	RSRRRS	0.318	0.465	0.027	0.05
5	7R,8S,12S,13S,14S,16R-Brucine	RSSSSR	0.602	0.724	0.021	0.021
6	7R,8S,12R,13S,14S,16R-Brucine	RSRSSR	0.588	0.615	0.02	0.015
7	7R,8S,12S,13R,14S,16R-Brucine	RSSRSR	0.629	0.717	0.02	0.017
8	7R,8S,12R,13R,14S,16R-Brucine	RSRRSR	0.703	0.852	0.014	0.015
9	7R,8R,12S,13S,14R,16S-Brucine	RRSSRS	0.248	0.333	0.029	0.038
10	7R,8R,12R,13S,14R,16S-Brucine	RRRSRS	0.493	0.579	0.023	0.021
11	7R,8R,12S,13R,14R,16S-Brucine	RRSRRS	0.401	0.434	0.032	0.026
12	7R,8R,12R,13R,14R,16S-Brucine	RRRRRS	0.257	0.238	0.032	0.024
13	7R,8R,12R,13S,14S,16R-Brucine	RRRSSR	0.661	0.753	0.018	0.016
	Parameter	RSSRRS-Brucine	RRSSRS-Brucine		Parameter	RSSRRS-Brucine	RRSSRS-Brucine
	Media	0.136	0.333		Media	0.157	0.248
	Stand. Dev	0.025	0.038		Stand. Dev	0.028	0.029
	Max	0.2135	0.447		Max	0.245	0.378
	Min	0.0585	0.219		Min	0.083	0.132
	mpw1pw91/6-311+g(2d,p)
	Carbon	DFT Numer	13H δ (ppm)	CST (abs)
	H4	49	7.778	23.3192
	H1	45	6.6373	24.659
	H22	46	5.8653	25.2768
	H12	40	4.2513	27.4035
	H23b	48	4.1101	27.4035
	H23a	47	4.0242	27.2653								53	54	55
	MeO-C3	53, 54, 55	3.8678	27.7321								27.8499	27.8499	27.4964
	H16	31	3.8378	27.6584								50	51	52
	MeO-C2	50, 51, 52	3.8198	27.7321								27.8499	27.8499	27.4964
	H8	30	3.7949	27.8499
	H20a	42	3.6701	27.8499
	H18a	38	3.1557	28.5046
	H14	33	3.108	28.3636
	H11a	44	3.071	28.6362
	H18b	39	2.8134	28.6362
	H20b	41	2.6906	28.9635
	H11b	43	2.6199	29.0827
	H15b	34	2.3219	29.326						DFT number		36	37
	H17	36,37	1.8432	29.806						CST (abs)		29.855	29.7569
	H15a	35	1.4335	30.2654
	H13	32	1.2327	30.605

[truncated: 2 more sheets: CSA averague 1H strychnine, Briarane-B3 (35 micrograms)]
